# Supplementary material for: Blending of Low-Density Polyethylene and Poly(Butylene Succinate) (LDPE/PBS) with Polyethylene–Graft–Maleic Anhydride (PE–g–MA) as a Compatibilizer on the Phase Morphology, Mechanical and Thermal Properties
Source: Polymers (Basel). 2023 Jan 4;15(2):261. doi: 10.3390/polym15020261 (PMC9860711; doi:10.3390/polym15020261)
Supplement: Supplementary file 1 [file polymers-15-00261-s001.zip]

Archive with 1 entries (1 files):
- polymers-2072328-supplementary.pdf
